# Supplementary material for: Early Diagnosis of Huntington Disease: Insights from Magnetic Resonance Spectroscopy—A Systematic Review
Source: J Clin Med. 2024 Oct 25;13(21):6390. doi: 10.3390/jcm13216390 (PMC11546511; doi:10.3390/jcm13216390)
Supplement: Supplementary file 1 [file jcm-13-06390-s001.zip]

Archive with 1 entries (1 files):
- jcm-3249204-supplementary.pdf
